# Supplementary material for: Adaptive training algorithm for robot-assisted upper-arm rehabilitation, applicable to individualised and therapeutic human-robot interaction
Source: J Neuroeng Rehabil. 2013 Sep 28;10:102. doi: 10.1186/1743-0003-10-102 (PMC3849953; doi:10.1186/1743-0003-10-102)
Supplement: Additional file 1: Table A — Adaptation of segment durations (seconds) during the five iterations of the AA2 mode for all the participants. [file 1743-0003-10-102-S1.xlsx]

## Sheet: Sheet1
Table A. Adaptation of segment durations (seconds) during the five iterations of the AA2 mode for all the participants
Participant	Mode	Iteration	Seg-1	Seg-2	Seg-3	Seg-4	Seg-5	Seg-6	Seg-7	Seg-8	Seg-9	Seg-10	Seg-11	Seg-12	Seg-13	Iteration Level
1	AA2	Default	4	4	4	4	4	4	4	4	4	4	4	4	4
	AA2	1	3	3.2	3	3.2	3	3.6	3	3.6	3	3	3.6	3	3.2
	AA2	2	2.6	2.8	2.4	2.8	2.6	3.2	2.6	3.2	2.6	2.8	2.6	2.8	2.8
	AA2	3	2.6	2.8	2.4	2.6	2.8	2.2	2.4	3	2.4	2.4	2.6	2.6	2.8
	AA2	4	2.4	2.8	2.6	2.6	2.8	2.2	2.6	3	2.4	2.4	2.6	2.6	2.8
	AA2	5	2.6	2.8	2.6	2.6	2.8	2.2	2.6	3	2.6	2.4	2.6	2.6	2.8	11
2	AA2	Default	4	4	4	4	4	4	4	4	4	4	4	4	4
	AA2	1	3.4	3	3	3	3.6	3.8	3	3.8	3.4	3	3	3.6	3
	AA2	2	2.4	2	2.2	2	2.6	2.8	2	2.8	2.6	2.8	2.6	2.6	2
	AA2	3	2.2	1.6	1.8	1.6	2.4	1.8	1.8	1.8	2.2	2.8	1.6	2.2	1.6
	AA2	4	1.8	1.6	1.6	1.2	2.4	1.6	1.6	1.6	2	2.6	1.2	2	1.6
	AA2	5	1.6	1.6	1.6	1	2.4	1.6	1.6	1.6	1.8	2.6	1	2	1.6	9
3	AA2	Default	4	4	4	4	4	4	4	4	4	4	4	4	4
	AA2	1	3.2	3.8	3.2	4.4	3.6	4.2	3.2	3.6	3.2	6	4.4	4.2	3.4
	AA2	2	3.2	3.8	3.2	4.6	3.8	5.2	3.2	3	3.2	7	4.8	4.4	2.8
	AA2	3	3.2	3.2	3.2	5	4	4.2	3.2	3.4	3.2	8	4.8	4.6	3.2
	AA2	4	3.2	3.6	3.2	4.4	4.4	4.2	3.2	3.6	3.2	9	3.4	4.4	3.8
	AA2	5	3.2	4.2	3.4	3.8	4.6	4.6	3.4	3.8	3.2	9	3.8	4.4	4.2	4
4	AA2	Default	4	4	4	4	4	4	4	4	4	4	4	4	4
	AA2	1	3	3	4.2	3.4	4.4	4	3.8	3	3	3.4	3.4	3	3
	AA2	2	3	2.8	2.8	3.4	3.4	4	2.6	3	3	3.4	3.6	3	2.6
	AA2	3	3	2.6	2.6	3.6	3.4	3.8	2.6	3.2	3	3.4	3.6	3	2.6
	AA2	4	2.6	2.6	2.8	3.4	3.2	3.4	3.2	3.2	3	3.8	3.8	3	2.8
	AA2	5	3.2	2.4	3.2	3.6	3	3.4	3.2	3.2	3.2	3.4	3.6	2.8	2.4	3
5	AA2	Default	4	4	4	4	4	4	4	4	4	4	4	4	4
	AA2	1	4	4	4	4	4	4	3	4	3.8	4	4	4	4
	AA2	2	2.8	3	2.8	3.6	3	4	2.6	4	2.8	3.6	3.4	3	3
	AA2	3	2.8	3	2.6	3	3	3.8	2.6	3.8	2.8	3.6	3	3	3.2
	AA2	4	2.8	3.2	2.6	2.8	3	3.6	2.6	3.6	2.8	3.6	2.8	3	3.2
	AA2	5	2.8	2.8	2.6	2.4	3	3.4	2.6	3.4	2.8	3.4	2.4	2.8	2.8	5
6	AA2	Default	4	4	4	4	4	4	4	4	4	4	4	4	4
	AA2	1	4.6	4.8	4.6	4.8	4.4	4.2	4.6	4.2	4.6	4.2	4.8	4.2	4.8
	AA2	2	4.8	4.8	4.8	5.2	4.6	4.4	4.8	4.4	5	4.6	5.2	4.4	5
	AA2	3	5.2	5.4	4.8	5.2	4.6	4.6	5.2	4.6	5.4	4.8	4.2	4.4	5.4
	AA2	4	5.4	5.4	5.2	4.2	4.2	4.6	5.2	4.6	5.2	5	4.2	4.6	5.4
	AA2	5	5.2	5.4	5.2	4.2	4.4	4.4	5.4	4.6	5.2	5.2	4.4	4.6	5.2	6
7	AA2	Default	4	4	4	4	4	4	4	4	4	4	4	4	4
	AA2	1	4	4	3.6	4.2	4	3.8	3.6	4	4	4.4	3.2	4	5
	AA2	2	4	4	4	3.6	3.8	3.8	3.8	3.8	4	4.8	3.2	4	3
	AA2	3	4.4	3.2	4.2	4.2	4	3.8	4.2	3.8	4.4	4.8	4.2	4	3.6
	AA2	4	4.2	3.6	4	4.2	4.4	3.8	3.8	3.6	4.2	4.8	4.2	4	3.4
	AA1	5	4.2	3.4	3.8	4	4.4	3.8	3.8	3.6	4.2	4.6	4	4	3.4	8
8	AA2	Default	4	4	4	4	4	4	4	4	4	4	4	4	4
	AA2	1	4	4	4	4	4	4	3	4	3	4	3.6	4	3.2
	AA2	2	2	3.2	2.8	3.2	3	3	1.8	3	1.6	3	2.4	3	2.2
	AA2	3	1.2	2.2	1.8	2.2	2.6	2	2	2.6	1.2	2.8	2.2	2.8	2
	AA2	4	1.6	2.4	2	2.2	2.6	2.4	2.2	2.6	1.4	2.8	2.2	2.8	2.6
	AA2	5	1.8	2.2	2.2	2.2	2.8	2.2	2.2	2.6	1.8	2.6	2.2	1.8	2.2	4
9	AA2	Default	4	4	4	4	4	4	4	4	4	4	4	4	4
	AA2	1	3.8	3.2	3.8	3	4	3	3.8	3	3.6	3.8	3	4	3
	AA2	2	3.6	2.8	2.8	2.8	4	2.8	2.8	2.8	3.6	4	2.8	4	2.6
	AA2	3	3.6	3	3	2.8	4	2.8	3	2.8	3.6	4.2	2.6	4.2	3
	AA2	4	3.6	3.2	3	2.4	3.8	2.8	2.6	2.8	3.4	4.2	2.4	4.2	2.2
	AA1	5	3.4	2.6	2.6	2.4	3.8	2.6	2.6	2.8	3.4	4.4	2.4	4.2	2.6	7
10	AA2	Default	4	4	4	4	4	4	4	4	4	4	4	4	4
	AA2	1	4	3.2	3.4	3	4.4	3	3.4	3.6	3.8	3.8	3.2	4	3.6
	AA2	2	2.8	2.8	2.4	2.8	4.2	2.8	2.6	2.6	2.8	3.4	3	3.8	1.8
	AA2	3	2.8	2.2	2.6	3	3.2	2.8	2.6	2.8	2.8	3.4	3	3.8	1.2
	AA2	4	2.6	1.6	2.6	3	3.2	2.8	2.8	2.8	2.8	3.2	3	3.8	2
	AA2	5	2.6	2.4	2.8	3	3.2	2.6	2.8	2.8	2.6	3.4	3	3.8	2.4	7
11	AA1	Default	4	4	4	4	4	4	4	4	4	4	4	4	4
	AA2	1	3.6	2.6	3.4	3.4	3.8	3	3	3	3.6	4.2	3	3	3
	AA2	2	3.4	2	2.8	2.4	3.8	2.6	2.8	2.8	3.4	4.2	2.2	2.8	2
	AA2	3	2.4	2	2.2	1.4	3	2	2	1.8	2.6	3.2	1.4	2.4	2
	AA2	4	2.4	2	2	1.6	2	2	2	1.6	2.4	2.6	1.8	2.2	2
	AA2	5	2.4	2.4	2	1.8	2	2	2	1.8	2.4	2.4	1.8	2	2.4	7
12	AA2	Default	4	4	4	4	4	4	4	4	4	4	4	4	4
	AA2	1	3.2	3.6	3.8	3.2	4.2	4	3.8	4	3.6	4.4	3.2	4.2	3.6
	AA2	2	2.6	2.8	3.4	3.2	4.2	3.8	3.6	3.8	3	4.8	3.2	4.2	3
	AA2	3	3.2	3.4	3.6	3.2	4.2	4	3.6	4.2	3.6	4.8	3.2	4.2	3.4
	AA2	4	3.8	3.4	4	2.8	4.2	4.2	4	4.4	4.2	4.8	2.8	4.4	3.6
	AA2	5	4.2	3.8	3	2.6	3.8	4.2	3	4.4	4.2	4.8	2.6	4.4	3.8	5
13	AA2	Default	4	4	4	4	4	4	4	4	4	4	4	4	4
	AA2	1	4.6	4.8	4.6	4.8	4.4	4.4	4.6	4.4	5	4.4	5	4.4	4.8
	AA2	2	5.2	5.2	5	5.4	4.8	4.8	5.2	4.6	5.4	4.8	5.4	4.6	5.2
	AA2	3	5.6	5.6	5.4	5.8	5.2	5	5.2	5	5.6	5	4.8	4.8	5.2
	AA2	4	5.6	5.4	5.2	5	5.2	5.2	5.2	5	5.6	5.2	5	5	5.2
	AA2	5	5.8	5.2	5.2	5	5.6	5.4	5.2	5	5.8	5.4	5	5.2	5.2	6
14	AA2	Default	4	4	4	4	4	4	4	4	4	4	4	4	4
	AA2	1	4	4	4	4	4	4	3	4	3.6	4	3	4	3
	AA2	2	2.6	2	2.6	2	3	3	1.6	3	2.6	3	2	3	1.6
	AA2	3	2.4	1.6	2	1.6	2	2	2	2.2	2.6	2.8	1.8	2.4	1.6
	AA2	4	2.4	2	1.4	1.8	2.2	2.2	1.4	2.4	2.6	3	1.8	2.4	1.6
	AA2	5	2.4	2	1.8	1.6	2.2	2	1.8	2.4	2.4	3	1.6	2.4	2	6
15	AA2	Default	4	4	4	4	4	4	4	4	4	4	4	4	4
	AA2	1	3	3	3	3	4	4	3	4	3	4	3	4	3
	AA2	2	2	2	2	2.6	3	3	2	3	2.4	3	2.6	3	2
	AA2	3	2.4	2.4	2	2.8	2.8	3	2	3	2.8	3	2.8	3	2.4
	AA2	4	2.8	2.4	2.2	2.8	3	2.8	2.2	3	2.6	3.4	2.6	3	2
	AA2	5	2.4	2	2	2.6	2.8	2.4	2	3	2.4	3.4	2.6	2.6	2	4
16	AA2	Default	3	3	3	3	3	3	3	3	3	3	3	3	3
	AA2	1	3	2.8	2	2.8	3	3	2	3	2.6	3.4	2.6	3.4	2.6
	AA2	2	2.6	2.6	2	2.6	3	3.2	2	3.2	2.8	3.6	2.6	3.6	2.6
	AA2	3	3	2.2	2.2	2.4	3	3.2	2.2	3.2	3	4	2.2	3.6	2.2
	AA2	4	3.2	2.2	2.4	2.2	3.2	3.2	2.2	3.2	2.2	3.8	2.2	3.4	2.4
	AA2	5	2.2	2.6	2.2	2.2	2.8	3.2	2.2	3.2	2.2	3.8	2.2	3.2	2.6	7
17	AA2	Default	3	3	3	3	3	3	3	3	3	3	3	3	3
	AA2	1	3.4	3.6	3	3.2	3.2	3.4	2.6	3.4	3.4	3.4	3.2	3.2	3.4
	AA2	2	3.2	3.6	2.6	3.2	3.2	3.4	2.8	3.6	3.2	3.6	3.2	3.2	3.4
	AA2	3	3	3.6	2.8	3.2	3.2	3.4	2.6	3.8	3	3.6	3	3.2	3.2
	AA2	4	2.8	3.4	2.6	3.2	3	3.4	2.4	3.8	3.2	3.6	3.2	3.2	3.4
	AA2	5	3	3.4	2.4	3.2	3	3.4	2.4	3.8	3	3.4	3.2	3.2	3.4	9
18	AA2	Default	3	3	3	3	3	3	3	3	3	3	3	3	3
	AA2	1	3	3	3	3	3	3	3	3	3.2	3	3.2	3	3
	AA2	2	2	2	2.4	2.6	2.8	3.2	2.4	3	2.4	3.6	2.8	3.4	2
	AA2	3	2	1.6	2.4	2.8	2.4	2.8	2.6	2.8	2.4	3.6	3	3.4	1.8
	AA2	4	2.4	1.8	2.2	3	2.4	2.6	2.6	2.6	2.6	3.6	3	3.2	2
	AA2	5	2.2	2	1.6	3	2.4	2.6	1.6	2.4	2.2	3.6	3	3.2	2	7
19	AA2	Default	3	3	3	3	3	3	3	3	3	3	3	3	3
	AA2	1	2.8	2	2.6	2.6	2.6	2.8	2.6	3	2.8	3.4	2.6	3	2.6
	AA2	2	1.8	1.8	2.2	1.8	2.6	2.6	2.2	3	2.2	3.4	1.6	3	1.8
	AA2	3	1.8	1.4	1.2	1.6	2.6	2.2	1.6	2.6	2.2	3.2	1.8	3	1.6
	AA2	4	2.2	1.6	1.8	1.8	2.8	2.4	1.8	3	2.4	3	1.8	3	1.6
	AA2	5	2.2	1.6	1.8	1.8	2.6	2.2	1.8	2.8	2.2	2.8	1.8	3	1.6	8
20	AA2	Default	3	3	3	3	3	3	3	3	3	3	3	3	3
	AA2	1	2.6	3.2	2.8	3.2	3.2	3	3.2	3	2.8	3.4	3.6	3.4	3.4
	AA2	2	2.8	3.6	3.4	3.8	3.6	3.4	3.8	3.4	2.8	3.8	4.2	3.8	3.8
	AA2	3	2.8	4	4.2	4.4	4	3.8	4.4	3.8	3.2	4.2	4.8	4.2	4.4
	AA2	4	3.2	4.8	4.6	5	4.4	4.2	4.6	4.2	3.4	4.6	5.2	4.6	4.6
	AA2	5	3	4.6	5	5.4	4.4	4.6	5	4.4	3	5	5.4	5	4.6	2
21	AA2	Default	3	3	3	3	3	3	3	3	3	3	3	3	3
	AA2	1	2.4	2.2	2.8	2.4	2.8	2.6	2.8	2.8	2.6	2.6	2	2	2.2
	AA2	2	2.4	1.8	1.8	1.8	1.8	2.2	2.2	2.4	2.8	2.6	1.8	2	2
	AA2	3	1.8	2	2	2	1.8	2.2	1.8	2.4	2.2	2.2	1.8	2	1.8
	AA2	4	2	1.4	1.6	1.8	1.6	1.8	1.4	2	2.2	1.8	1.6	1.6	1.4
	AA2	5	1.8	1.4	1.4	1.6	1.4	1.6	1.4	1.8	1.8	1.6	1.6	1.4	1.4	4
22	AA2	Default	3	3	3	3	3	3	3	3	3	3	3	3	3
	AA2	1	3.4	3.4	3.6	3.6	3.4	3.2	4	3.4	3.6	3.4	3.8	3.4	3.6
	AA2	2	3.6	3.6	4	3.8	3.8	3.4	4.4	3.6	3.8	4.4	4	3.8	3.6
	AA2	3	3.8	3.6	4	4	4	3.8	4.4	3.8	4	4.8	4	4.2	3.6
	AA2	4	3.8	3.6	4	3.8	4	3.8	4.4	3.8	3.8	5.2	3.8	4.6	3.6
	AA2	5	2.8	3.2	4	3.8	4	4	4	3.8	2.8	6.2	3.8	5	3.2	5
23	AA2	Default	3	3	3	3	3	3	3	3	3	3	3	3	3
	AA2	1	3.2	3.2	3.2	3.2	3.4	3.4	3.2	3.4	3.4	3.4	3.4	3.2	3.4
	AA2	2	3.4	3.6	3.4	3.6	3.6	3.4	3.6	3.8	3.6	3.8	4	3.4	3.6
	AA2	3	3.6	3	3.8	3.8	3.8	4	4	4.2	4	4.6	4	4	3.2
	AA2	4	3.8	3.4	4	4.2	3.8	4	4	4.2	4	5	4.2	4.4	3.6
	AA2	5	3.8	3.8	4	4.4	4	4.4	4	4.6	3.8	5.4	4.4	4.4	3.8	4
24	AA2	Default	3	3	3	3	3	3	3	3	3	3	3	3	3
	AA2	1	3.4	3	3	3.6	3.2	3.2	2.8	3.4	3.6	4	3.8	3.2	3
	AA2	2	3.6	3	2.8	3.6	3.2	3.4	2.8	3.8	3.8	4	3.4	3.2	3
	AA2	3	2.8	2.6	2.8	2.4	3.2	3.4	2.8	3.6	3	3.6	2.4	2.8	2.6
	AA2	4	3	2.6	2.8	2	3.4	3.2	2.4	3.4	3	2.6	2	2.8	2.4
	AA2	5	3	2.4	2.2	2	3.4	2.8	2.2	3.2	3	2.4	2	2.8	2.4	7
25	AA2	Default	3	3	3	3	3	3	3	3	3	3	3	3	3
	AA2	1	2.2	2	1.8	2.2	2	2	2	2.6	2.4	2.8	2.6	2	2.8
	AA2	2	2.2	1.8	1.6	2	2	2	1.4	2.2	2.4	3.2	1.8	2	1.8
	AA2	3	2.4	2	1.6	2	2	2	1.6	2.2	2.4	3	2	2	1.8
	AA2	4	2.2	1.8	1.8	2	2.2	2.4	1.8	2.2	2.2	2.8	2	2	1.8
	AA2	5	2.2	1.8	2	2	2.4	2.8	2	2.2	2.2	3	2	2	1.8	8
26	AA2	Default	3	3	3	3	3	3	3	3	3	3	3	3	3
	AA2	1	2.8	2.8	3.2	3.2	3.4	3	3.4	3.4	2.8	3.4	2.8	4	2.6
	AA2	2	2.8	3	3.4	3	4.4	3.2	3.8	3.6	3	3.8	3	4.4	2.8
	AA2	3	2.6	2	3.4	2.6	4.6	3.2	3.6	3.6	3	4.2	3	4.4	2.2
	AA2	4	2.8	2.4	3.6	3	4.6	3.6	2.6	4	2.8	4.6	3	4.4	2.4
	AA2	5	2.6	2.4	2.6	3	3.6	3.6	2.6	3	2.6	5	3	5.4	2.4	6
27	AA2	Default	3	3	3	3	3	3	3	3	3	3	3	3	3
	AA2	1	3.4	2.2	3	3	3	3	2.6	3	3.4	2.6	2.6	2.8	2
	AA2	2	3.4	2	2.4	2.6	2.8	2	2.2	2.8	3.4	2.6	2.4	2.8	2
	AA2	3	3	1.6	2.2	2	2.6	2	2	2.6	3	2.6	2	2.6	1.6
	AA2	4	2.8	1.6	2.2	2	2.4	2	2	2.6	2.8	2.6	1.8	2.6	1.6
	AA2	5	2.8	2	2	1.8	2.6	2	2	2.6	2.8	2.8	1.8	3	2	6
30	AA2	Default	3	3	3	3	3	3	3	3	3	3	3	3	3
	AA2	1	3.2	2.8	2.4	2.8	3.2	3	2	3.2	3.2	3	2.6	3.2	2.6
	AA2	2	3	2.2	2	2.4	2.8	2.8	1	3.2	3	2.8	2.4	2.8	2
	AA2	3	3	2.2	1.2	2.4	2.8	2.4	1.4	3.2	3	3	2.4	2.8	1.8
	AA2	4	2.8	2.2	1.6	2.4	2.8	2.4	1.6	3	2.8	3	2.4	2.8	2
	AA2	5	2.8	2.2	1.8	2.4	2.8	2.2	1.8	2.8	2.8	3	2.4	2.6	2.2	7
31	AA2	Default	3	3	3	3	3	3	3	3	3	3	3	3	3
	AA2	1	3.4	3.6	3.6	3.6	3.4	3.4	3.6	3.4	3.8	3.4	3.8	3.4	3.8
	AA2	2	4	4	4	4	3.8	3.8	4.2	3.8	4.2	3.8	4.4	3.8	4
	AA2	3	4.2	4.4	4.4	4.6	4.2	4	4	4.2	4	4.2	4.8	4.2	4
	AA2	4	3.6	4	4.2	4.6	4.4	4.2	3.8	4.4	3.6	4.4	4.6	4.4	4
	AA2	5	3.6	4.4	3.8	4.6	4.4	4.4	3.8	4.4	3.6	4.6	4.6	4.6	4.4	7
32	AA2	Default	3	3	3	3	3	3	3	3	3	3	3	3	3
	AA2	1	3	3	2.2	2.6	2	2.8	2.2	3.2	2.8	3	2.6	2	3.2
	AA2	2	2.6	3.2	2.2	2.6	2.2	2.8	1.8	3	2.6	3.2	2.6	2.2	3.2
	AA2	3	2.6	3.2	2	2.6	2.6	3	2	3	3	3.4	2.6	2.4	3.2
	AA2	4	3	3.4	2.2	2.6	2.8	3.2	2	3.4	3	3.4	2.8	2.6	3
	AA2	5	3	3.4	2.2	3	3	3.2	2.2	3.4	3	3.4	3	2.8	3.4	7
		Segment Level	14	11	10	16	15	12	18	19	14	10	19	15	13
